# Supplementary material for: Genome-wide association study and fine-mapping identify a major quantitative trait locus controlling hundred-seed weight in soybean
Source: Front Plant Sci. 2025 Nov 28;16:1716186. doi: 10.3389/fpls.2025.1716186 (PMC12699474; doi:10.3389/fpls.2025.1716186)
Supplement: Supplementary file 1 [file Table1.xlsx]

## Sheet: Sheet1
Gene name	F	R
Glyma.20g222400-CT	GGTAAGCCTGTCAAAGTGGATA	CAACCATACCCTCCCAACAA
Glyma.20g222600-CT	GAATTACGAGGTTAGCGAGGAG	GGAGGGATTTGTCGATGAGTT
Glyma.20g223200-CT	AGTGACCACAAGAAAGCTAGAC	GGCATCCACTCTCAATCCTTTA
Glyma.20g223300-CT	CGAATCTCTTCGCTCCTTGTT	TCTCTCGTCCACTCAGTCTTT
Glyma.20g223600-CT	GAGAGAGTGGTTTCCCAGAAAG	CAGCCAAGAACAGAGAGGTAAG
