# Supplementary material for: Genome-wide association study and fine-mapping identify a major quantitative trait locus controlling hundred-seed weight in soybean
Source: Front Plant Sci. 2025 Nov 28;16:1716186. doi: 10.3389/fpls.2025.1716186 (PMC12699474; doi:10.3389/fpls.2025.1716186)
Supplement: Supplementary file 2 [file Table2.xlsx]

## Sheet: Sheet1
Table S2. Variance components and broad-sense heritability for hundred-seed weight
Parameter	Estimate	Standard Error	95% Confidence Interval	% of Total Variance
Genetic variance (σ²G)	8.34 g²	0.67	7.03 - 9.65	0.779
G×E interaction variance (σ²GE)	1.89 g²	0.31	1.28 - 2.50	0.177
Residual error variance (σ²ε)	2.47 g²	0.19	2.10 - 2.84	0.044
Total phenotypic variance (σ²P)	10.70 g²	0.74	9.25 - 12.15	1
Broad-sense heritability (H²)	0.78	0.04	0.74 - 0.82	-
