# Supplementary material for: Genome-wide association study and fine-mapping identify a major quantitative trait locus controlling hundred-seed weight in soybean
Source: Front Plant Sci. 2025 Nov 28;16:1716186. doi: 10.3389/fpls.2025.1716186 (PMC12699474; doi:10.3389/fpls.2025.1716186)
Supplement: Supplementary file 3 [file Table3.xlsx]

## Sheet: Sheet1
TableS3 SNP markers significantly associated in 2022
SNP	CHROM	POS（bp）	REF	ALT	MAF	Effect	SE	P.value
Gm20_44924738	20	44924738	T	C	0.322289	1.28477	0.243575	2.02299e-07
Gm20_44940249	20	44940249	A	G	0.322289	1.28477	0.243575	2.02299e-07
Gm20_44952572	20	44952572	T	C	0.391566	1.33896	0.257763	3.04844e-07
Gm20_44986065	20	44986065	G	A	0.390562	1.34601	0.256461	2.31507e-07
Gm20_45012291	20	45012291	T	C	0.349398	1.30717	0.246416	1.7322e-07
Gm20_45031560	20	45031560	C	A	0.371486	1.33266	0.256704	3.09721e-07
Gm20_45174506	20	45174506	G	A	0.325301	1.24079	0.241101	3.89203e-07
Gm20_45212884	20	45212884	A	T	0.365462	1.33025	0.259625	4.36104e-07
Gm20_45266056	20	45266056	G	A	0.379518	1.35412	0.25682	2.04424e-07
Gm20_45270704	20	45270704	T	C	0.379518	1.35412	0.25682	2.04424e-07
Gm20_45293947	20	45293947	C	A	0.37249	1.61695	0.253701	4.37138e-10
Gm20_45311711	20	45311711	T	A	0.457831	1.25126	0.223711	3.7639e-08
Gm20_45312720	20	45312720	C	T	0.294177	1.84852	0.271633	3.04455e-11
Gm20_45319319	20	45319319	A	G	0.344378	1.8375	0.252961	1.54672e-12
Gm20_45322535	20	45322535	A	G	0.344378	1.8375	0.252961	1.54672e-12
Gm20_45353662	20	45353662	A	T	0.383534	1.63173	0.24954	1.6002e-10
Gm20_45357869	20	45357869	A	G	0.284137	1.35588	0.242857	3.97679e-08
Gm20_45362385	20	45362385	A	G	0.36747	1.60062	0.254299	7.0189e-10
Gm20_45364834	20	45364834	G	A	0.286145	1.38173	0.245373	3.06443e-08
Gm20_45371241	20	45371241	T	C	0.290161	1.44206	0.244121	6.63227e-09
Gm20_45389200	20	45389200	A	G	0.331325	1.20644	0.236212	4.73324e-07
Gm20_45397886	20	45397886	A	G	0.257028	1.16282	0.229145	5.57774e-07
Gm20_45404812	20	45404812	C	T	0.266064	1.22494	0.239965	4.79886e-07
Gm20_45425868	20	45425868	A	T	0.318273	1.37211	0.22856	3.83828e-09
Gm20_45431678	20	45431678	A	T	0.359438	1.69887	0.253423	5.76679e-11
Gm20_45446043	20	45446043	C	A	0.381526	1.63703	0.252516	2.25421e-10
Gm20_45448809	20	45448809	C	T	0.379518	1.64037	0.249046	1.19352e-10
Gm20_45465350	20	45465350	C	T	0.337349	1.30771	0.2399	8.05215e-08
Gm20_45465819	20	45465819	G	A	0.337349	1.30771	0.2399	8.05215e-08
Gm20_45487211	20	45487211	A	C	0.322289	1.32386	0.242413	7.63307e-08
Gm20_45496525	20	45496525	G	A	0.365462	1.62474	0.253604	3.57985e-10
Gm20_45500896	20	45500896	A	G	0.365462	1.65803	0.251332	1.11958e-10
Gm20_45551416	20	45551416	C	A	0.320281	1.31986	0.227421	1.18624e-08
Gm20_45554414	20	45554414	C	T	0.302209	1.17393	0.217258	1.03534e-07
Gm20_45574603	20	45574603	C	T	0.322289	1.31695	0.227313	1.25432e-08
Gm20_45578800	20	45578800	A	T	0.324297	1.21235	0.228168	1.65589e-07
Gm20_45583707	20	45583707	A	G	0.38755	1.41935	0.239952	6.3401e-09
Gm20_45596425	20	45596425	G	T	0.417671	1.38866	0.23552	7.0585e-09
Gm20_45617538	20	45617538	G	A	0.393574	1.44919	0.234851	1.45587e-09
Gm20_45621528	20	45621528	C	T	0.289157	1.58511	0.243821	2.01732e-10
Gm20_45649529	20	45649529	G	A	0.277108	1.30481	0.234875	4.61684e-08
Gm20_45657793	20	45657793	G	A	0.315261	1.71821	0.265384	2.37332e-10
Gm20_45673256	20	45673256	C	A	0.35743	1.86766	0.251451	5.15643e-13
Gm20_45684833	20	45684833	C	A	0.262048	1.30206	0.237169	6.54821e-08
Gm20_45735779	20	45735779	A	G	0.355422	1.78788	0.250406	3.513e-12
Gm20_45741235	20	45741235	A	C	0.35743	1.91939	0.249256	7.91517e-14
Gm20_45749491	20	45749491	G	A	0.353414	1.90108	0.248792	1.19404e-13
Gm20_45753797	20	45753797	A	G	0.355422	1.78788	0.250406	3.513e-12
Gm20_45760506	20	45760506	C	T	0.355422	1.78788	0.250406	3.513e-12
Gm20_45765849	20	45765849	G	A	0.353414	1.74272	0.250916	1.24416e-11
Gm20_45784388	20	45784388	C	T	0.308233	1.25881	0.234151	1.19502e-07
Gm20_45789395	20	45789395	G	C	0.365462	1.69505	0.242471	9.29056e-12
Gm20_45801421	20	45801421	T	A	0.301205	1.36908	0.234478	9.74184e-09
Gm20_45803828	20	45803828	C	A	0.302209	1.32294	0.231008	1.81503e-08
Gm20_45818289	20	45818289	C	T	0.341365	1.43424	0.239779	4.34704e-09
Gm20_45822577	20	45822577	T	C	0.321285	1.64583	0.251457	1.54014e-10
Gm20_45830305	20	45830305	C	G	0.345382	1.74089	0.247279	6.74282e-12
