# Supplementary material for: Genome-wide association study and fine-mapping identify a major quantitative trait locus controlling hundred-seed weight in soybean
Source: Front Plant Sci. 2025 Nov 28;16:1716186. doi: 10.3389/fpls.2025.1716186 (PMC12699474; doi:10.3389/fpls.2025.1716186)
Supplement: Supplementary file 4 [file Table4.xlsx]

## Sheet: Sheet1
Table S4 SNP markers significantly associated in 2023
SNP	CHROM	POS（bp）	REF	ALT	MAF	Effect	SE	P.value
Gm20_45266056	20	45266056	G	A	0.40251	1.19623	0.233039	4.09729e-07
Gm20_45283066	20	45283066	A	G	0.442085	1.27476	0.234742	8.81657e-08
Gm20_45293947	20	45293947	C	A	0.370656	1.29857	0.214341	2.72069e-09
Gm20_45312720	20	45312720	C	T	0.297297	1.39606	0.244981	2.07391e-08
Gm20_45319319	20	45319319	A	G	0.36583	1.27303	0.228649	4.23703e-08
Gm20_45322535	20	45322535	A	G	0.36583	1.27303	0.228649	4.23703e-08
Gm20_45353662	20	45353662	A	T	0.368726	1.28197	0.210861	2.40467e-09
Gm20_45362385	20	45362385	A	G	0.3639	1.36091	0.212613	3.58307e-10
Gm20_45425868	20	45425868	A	T	0.322394	1.07836	0.204566	2.02335e-07
Gm20_45431678	20	45431678	A	T	0.38417	1.36677	0.226681	3.21471e-09
Gm20_45446043	20	45446043	C	A	0.366795	1.31413	0.212374	1.27833e-09
Gm20_45448809	20	45448809	C	T	0.3639	1.29767	0.209137	1.15599e-09
Gm20_45454671	20	45454671	A	T	0.302124	1.23187	0.228577	1.09542e-07
Gm20_45465350	20	45465350	C	T	0.333977	1.21341	0.207153	8.56295e-09
Gm20_45465819	20	45465819	G	A	0.348456	1.17965	0.211927	4.26673e-08
Gm20_45496525	20	45496525	G	A	0.390927	1.26367	0.226861	4.17634e-08
Gm20_45500896	20	45500896	A	G	0.361969	1.26059	0.210698	4.20145e-09
Gm20_45583707	20	45583707	A	G	0.390927	1.15017	0.203102	2.52198e-08
Gm20_45617538	20	45617538	G	A	0.419884	1.11458	0.213614	2.66674e-07
Gm20_45621528	20	45621528	C	T	0.296332	1.11296	0.211812	2.20829e-07
Gm20_45657793	20	45657793	G	A	0.317568	1.66121	0.238302	1.0079e-11
Gm20_45664020	20	45664020	C	G	0.329151	-1.03841	0.202998	4.4825e-07
Gm20_45673256	20	45673256	C	A	0.381274	1.51787	0.224949	4.20329e-11
Gm20_45735779	20	45735779	A	G	0.379344	1.44599	0.221821	1.74762e-10
Gm20_45741235	20	45741235	A	C	0.36583	1.77151	0.225888	2.72834e-14
Gm20_45749491	20	45749491	G	A	0.361969	1.72269	0.225335	1.09073e-13
Gm20_45753797	20	45753797	A	G	0.381274	1.44424	0.221429	1.70874e-10
Gm20_45760506	20	45760506	C	T	0.379344	1.44599	0.221821	1.74762e-10
Gm20_45765849	20	45765849	G	A	0.350386	1.49119	0.210877	5.24356e-12
Gm20_45789395	20	45789395	G	C	0.374517	1.4009	0.206387	3.26136e-11
Gm20_45822577	20	45822577	T	C	0.346525	1.17151	0.226888	3.51712e-07
Gm20_45830305	20	45830305	C	G	0.373552	1.43185	0.221275	2.34165e-10
