# Supplementary material for: Genome-wide association study and fine-mapping identify a major quantitative trait locus controlling hundred-seed weight in soybean
Source: Front Plant Sci. 2025 Nov 28;16:1716186. doi: 10.3389/fpls.2025.1716186 (PMC12699474; doi:10.3389/fpls.2025.1716186)
Supplement: Supplementary file 5 [file Table5.xlsx]

## Sheet: Sheet1
Tab.S5: SNP markers significantly associated in 2024
SNP	CHROM	POS（bp）	REF	ALT	MAF	Effect	SE	P.value
Gm20_45266056	20	45266056	G	A	0.395706	1.08127	0.21235	5.15048e-07
Gm20_45270704	20	45270704	T	C	0.393661	1.09227	0.211304	3.49197e-07
Gm20_45293947	20	45293947	C	A	0.361963	1.13854	0.194202	8.62267e-09
Gm20_45312720	20	45312720	C	T	0.294479	1.33582	0.22503	5.69564e-09
Gm20_45319319	20	45319319	A	G	0.362986	1.28335	0.209755	2.00303e-09
Gm20_45322535	20	45322535	A	G	0.362986	1.28335	0.209755	2.00303e-09
Gm20_45353662	20	45353662	A	T	0.359918	0.997901	0.190986	2.62974e-07
Gm20_45362385	20	45362385	A	G	0.354806	1.09171	0.192236	2.38467e-08
Gm20_45425868	20	45425868	A	T	0.310838	0.944449	0.185002	4.82283e-07
Gm20_45431678	20	45431678	A	T	0.376278	1.21408	0.205829	7.04894e-09
Gm20_45446043	20	45446043	C	A	0.357873	1.03425	0.192421	1.21207e-07
Gm20_45448809	20	45448809	C	T	0.354806	1.00316	0.189297	1.79463e-07
Gm20_45496525	20	45496525	G	A	0.379346	1.10187	0.205373	1.27526e-07
Gm20_45500896	20	45500896	A	G	0.348671	1.00895	0.190114	1.72461e-07
Gm20_45621528	20	45621528	C	T	0.295501	0.977729	0.192002	5.14148e-07
Gm20_45657793	20	45657793	G	A	0.309816	1.271	0.219151	1.22606e-08
Gm20_45673256	20	45673256	C	A	0.373211	1.26145	0.204393	1.46734e-09
Gm20_45735779	20	45735779	A	G	0.370143	1.20837	0.200993	3.69773e-09
Gm20_45741235	20	45741235	A	C	0.355828	1.37882	0.204783	4.8893e-11
Gm20_45749491	20	45749491	G	A	0.351738	1.38404	0.204433	3.87455e-11
Gm20_45753797	20	45753797	A	G	0.372188	1.22138	0.200578	2.36999e-09
Gm20_45760506	20	45760506	C	T	0.370143	1.20837	0.200993	3.69773e-09
Gm20_45765849	20	45765849	G	A	0.339468	1.21049	0.190627	5.10981e-10
Gm20_45784388	20	45784388	C	T	0.304703	1.01003	0.194553	3.11863e-07
Gm20_45789395	20	45789395	G	C	0.355828	1.17011	0.186424	7.91027e-10
Gm20_45801421	20	45801421	T	A	0.298569	1.11012	0.195456	2.37651e-08
Gm20_45818289	20	45818289	C	T	0.351738	1.01011	0.198121	4.98489e-07
Gm20_45822577	20	45822577	T	C	0.339468	1.1088	0.203852	8.64787e-08
Gm20_45830305	20	45830305	C	G	0.361963	1.35628	0.199116	2.98496e-11
