# Supplementary material for: Genome-wide association study and fine-mapping identify a major quantitative trait locus controlling hundred-seed weight in soybean
Source: Front Plant Sci. 2025 Nov 28;16:1716186. doi: 10.3389/fpls.2025.1716186 (PMC12699474; doi:10.3389/fpls.2025.1716186)
Supplement: Supplementary file 6 [file Table6.xlsx]

## Sheet: Sheet1
Table S6: Functional annotation and biological significance of candidate genes within the chromosome 20 QTL region
Gene Name	Expression Pattern	Functional Description	Biological Significance
Glyma.20g221300	Flowering	Encodes a protein containing DUF239 domain. DUF239 is a domain of unknown function typically found in plant-specific proteins.	Due to the unknown function of DUF239, the specific biological significance of Glyma.20g221300 requires further research. Study of this gene may help reveal plant-specific growth and development mechanisms and stress response mechanisms.
Glyma.20g221400	-	Encodes an ammonium transporter protein. Ammonium transporters are mainly responsible for transmembrane transport of ammonium ions and participate in plant nitrogen metabolism.	In plant nitrogen metabolism, ammonium transporters have important biological significance. They not only affect plant growth and development but are also closely related to plant nitrogen use efficiency. Research on Glyma.20g221400 function can provide important theoretical basis for improving plant nitrogen use efficiency and agricultural production.
Glyma.20g221500	Leaf	Specific function not detailed in annotation files, but based on alias and database information, may be related to nucleic acid binding and OB-fold-like proteins.	OB-fold domains exist in various nucleic acid-binding proteins and typically participate in DNA or RNA recognition and binding. These proteins may play roles in gene expression regulation, DNA repair, RNA processing, and other biological processes.
Glyma.20g221600	-	Encodes a protein containing Exosome component EXOSC1/CSL4 domain, possibly related to RNA processing and degradation.	Exosome is a multi-protein complex involved in RNA 3'-end processing and degradation. Glyma.20g221600 may play a role in plant RNA metabolism, affecting gene expression regulation.
Glyma.20g221700	-	Encodes a protein belonging to RmlC-like cupins superfamily, possibly related to various biochemical processes such as metabolism, signal transduction, and cellular defense.	Cupins superfamily proteins have diverse functions, including enzymatic and non-enzymatic activities. Glyma.20g221700 may participate in plant metabolic regulation or stress response.
Glyma.20g221800	-	Encodes a signal transduction histidine kinase belonging to the ethylene receptor family. Ethylene is an important plant hormone involved in regulating plant growth and development, fruit ripening, leaf senescence, and other physiological processes.	Glyma.20g221800 has important biological significance in plant ethylene signal transduction. Research on this gene function can reveal molecular mechanisms of plant ethylene signal transduction, providing theoretical basis for regulating plant growth, development, and fruit ripening.
Glyma.20g221900	Leaf	Encodes a protein belonging to the Methyltransferase family, possibly involved in methylation processes.	Methylation is an important modification process in organisms, involved in gene expression regulation, RNA processing, and DNA stability maintenance. Glyma.20g221900 may play a role in plant epigenetic regulation.
Glyma.20g222000	Root	Encodes a protein containing AT-hook motif, possibly related to DNA binding.	AT-hook motif is a DNA-binding domain that can recognize and bind to specific DNA sequences. Glyma.20g222000 may participate in gene expression regulation, affecting plant growth and development.
Glyma.20g222100	Root	-	-
Glyma.20g222200	Leaf	-	-
Glyma.20g222300	Germination	Encodes a protein containing ASCH domain, possibly related to RNA binding.	RNA-binding proteins play roles in RNA processing, transport, stability, and translation. Glyma.20g222300 may participate in some aspect of RNA metabolism, affecting plant gene expression.
Glyma.20g222400	-	Encodes a protein with zinc ion binding and nucleic acid binding functions.	Zinc finger proteins are important transcription factors involved in gene expression regulation. Glyma.20g222400 may play a role in plant gene expression regulation, affecting growth, development, or stress response.
Glyma.20g222500	Root	Encodes a serine/threonine protein phosphatase.	Protein phosphatases play important roles in cellular signal transduction by regulating protein activity through dephosphorylation. Glyma.20g222500 may participate in plant signal transduction processes, affecting growth, development, or stress response.
Glyma.20g222600	Seed	Encodes a phosphoenolpyruvate carboxylase kinase (PEPC kinase). PEPC kinase is a serine/threonine protein kinase that can phosphorylate phosphoenolpyruvate carboxylase (PEPC) and regulate its activity.	Glyma.20g222600 has important biological significance in plant photosynthesis and carbon metabolism. Research on this gene function helps improve plant photosynthetic efficiency and carbon utilization efficiency, providing theoretical support for increasing crop yield and responding to climate change.
Glyma.20g222700	-	In plants, PP2A regulatory subunit B'' may participate in regulating plant growth and development, stress response, and other physiological processes. Under stress conditions, PP2A regulatory subunit B'' may help plants adapt to stress environments by regulating PP2A activity and affecting plant signal transduction pathways.	In plants, PP2A regulatory subunit B'' may participate in regulating plant growth and development, stress response, and other physiological processes. Under stress conditions, PP2A regulatory subunit B'' may help plants adapt to stress environments by regulating PP2A activity and affecting plant signal transduction pathways.
Glyma.20g222800	Leaf	These genes encode proteins containing PPR repeat sequences, possibly related to RNA processing and stability.	PPR proteins are widely present in plants and participate in various RNA metabolic processes, such as chloroplast and mitochondrial RNA editing, splicing, and stability maintenance. Glyma.20g222800 and Glyma.20g222900 may play roles in plant organellar RNA metabolism.
Glyma.20g222900	-	These genes encode proteins containing PPR repeat sequences, possibly related to RNA processing and stability.	PPR proteins are widely present in plants and participate in various RNA metabolic processes, such as chloroplast and mitochondrial RNA editing, splicing, and stability maintenance. Glyma.20g222800 and Glyma.20g222900 may play roles in plant organellar RNA metabolism.
Glyma.20g223000	Germination	Encodes a protein containing RNA recognition motif (RRM), possibly related to RNA binding and processing.	RRM is one of the most common domains in RNA-binding proteins, involved in RNA splicing, transport, and stability. Glyma.20g223000 may play a role in plant RNA metabolism, affecting gene expression regulation.
Glyma.20g223100	Bud, stem	Encodes a protein containing DUF640 domain, possibly involved in unknown biochemical processes.	DUF640 is a domain of unknown function; specific biological significance requires further research.
Glyma.20g223200	Seed	Encodes a threonine aldolase.	Threonine aldolase participates in amino acid metabolic processes.
Glyma.20g223300	Flower, leaf	Encodes a protein containing Myb-like DNA-binding domain, possibly involved in gene expression regulation.	Myb-like domains are common in transcription factors and participate in regulating cell cycle and differentiation.
Glyma.20g223400	-	-	-
Glyma.20g223500	-	Encodes a protein containing Ankyrin repeat domain, possibly involved in protein-protein interactions.	Ankyrin repeat domains exist in various proteins and participate in cellular signal transduction and protein complex formation.
Glyma.20g223600	Leaf	-	-
Glyma.20g223700	-	Encodes a protein belonging to DUF868 superfamily, possibly involved in unknown biochemical processes.	DUF868 is a domain of unknown function; specific biological significance requires further research.
Glyma.20g223800	Root	Encodes a protein containing Ndr family domain, possibly involved in cell differentiation and development.	Ndr family proteins play roles in cell cycle regulation and cell morphogenesis.
